# Supplementary material for: Passive Deicing CFRP Surfaces Enabled by Super-Hydrophobic Multi-Scale Micro-Nano Structures Fabricated via Femtosecond Laser Direct Writing
Source: Nanomaterials (Basel). 2022 Aug 13;12(16):2782. doi: 10.3390/nano12162782 (PMC9412491; doi:10.3390/nano12162782)
Supplement: Supplementary file 1 [file nanomaterials-12-02782-s001.zip]

Archive with 1 entries (1 files):
- nanomaterials-1818318-supplementary.pdf
